# Supplementary material for: The Relation between Oral Candida Load and Bacterial Microbiome Profiles in Dutch Older Adults
Source: PLoS One. 2012 Aug 10;7(8):e42770. doi: 10.1371/journal.pone.0042770 (PMC3416775; doi:10.1371/journal.pone.0042770)
Supplement: Dataset S2 — Distribution of higher taxa (genus or higher taxon) in saliva samples. (XLSX) [file pone.0042770.s008.xlsx]

## Sheet: Sheet1
Dataset S2. Distribution of higher taxa (genus or higher taxon) in saliva samples.
#SampleID	Nr of reads	Relative proportion (%)	LASA.100	LASA.101	LASA.102	LASA.110	LASA.124	LASA.133	LASA.137	LASA.145	LASA.148	LASA.149	LASA.150	LASA.157	LASA.160	LASA.161	LASA.162	LASA.169	LASA.173	LASA.174	LASA.181	LASA.186	LASA.197	LASA.198	LASA.199	LASA.200	LASA.204	LASA.205	LASA.208	LASA.209	LASA.210	LASA.211	LASA.214	LASA.216	LASA.217	LASA.219	LASA.221	LASA.222	LASA.223	LASA.225	LASA.227	LASA.229	LASA.231	LASA.232	LASA.234	LASA.235	LASA.236	LASA.241	LASA.242
Streptococcus	22211	33.8582	407	375	75	118	90	95	75	227	286	368	507	235	283	270	80	183	308	327	126	394	459	371	294	339	333	274	108	303	180	310	156	227	107	297	535	109	215	302	387	71	321	137	77	554	119	407	424
Rothia	7867	11.9924	90	2	65	78	15	33	349	348	63	200	206	80	58	203	153	161	171	27	15	34	12	59	119	28	66	49	118	316	105	27	84	465	25	136	29	95	59	374	194	27	104	79	6	163	36	48	213
Veillonella	7412	11.2988	19	119	20	62	40	155	32	30	108	47	7	89	40	62	194	134	83	14	1	91	22	12	44	58	8	113	81	36	36	143	95	55	219	70	7	141	163	14	42	337	75	120	220	6	106	27	4
Prevotella	6912	10.5366	21	111	148	50	17	324	3	19	89	17	31	86	6	10	43	82	14	271	0	111	23	29	216	12	223	104	21	2	194	137	32	13	181	56	46	203	163	0	8	147	40	143	272	1	196	115	0
Gemella	4519	6.88872	102	46	8	73	78	54	7	29	20	77	16	49	69	86	16	16	81	28	0	24	124	100	60	46	75	47	97	49	58	6	23	3	16	72	15	25	55	4	29	12	101	7	36	52	19	56	151
Actinomyces	4401	6.70884	16	75	15	35	24	39	16	56	91	14	15	90	85	25	61	51	22	63	0	69	39	105	40	39	38	141	44	33	122	67	82	16	97	47	80	76	60	27	31	73	28	123	33	2	65	18	0
Neisseria	2976	4.53659	11	10	290	264	111	5	181	10	79	9	1	30	173	0	2	129	13	1	0	0	12	2	4	31	0	17	180	5	2	8	223	0	72	7	2	30	3	23	64	63	9	119	7	0	26	7	0
Porphyromonas	1699	2.58994	84	0	43	42	168	9	0	26	6	6	1	5	5	50	1	0	34	3	0	3	84	0	0	119	5	3	59	31	19	9	31	0	3	41	0	36	2	0	0	1	18	0	42	0	7	13	0
Haemophilus	1153	1.75762	4	3	51	19	61	7	24	5	15	33	1	19	5	0	42	5	16	1	0	7	12	0	1	44	4	20	12	9	2	1	12	11	17	19	15	26	4	8	7	12	19	23	21	21	1	7	1
Lactobacillus	807	1.23018	0	4	0	0	0	0	0	0	0	2	0	0	0	6	48	8	0	0	652	1	0	0	0	0	1	0	1	3	2	0	0	7	3	0	0	0	5	1	3	4	3	1	2	0	0	0	2
Leptotrichia	656	1	1	6	4	0	2	3	3	1	1	3	3	9	17	3	3	3	6	10	0	11	2	2	1	5	7	3	12	0	7	15	4	1	4	5	1	0	3	0	3	1	5	1	28	0	85	17	1
Corynebacterium	572	0.871951	0	0	0	6	4	0	0	1	1	1	0	44	13	1	81	1	10	1	0	0	0	85	0	6	2	3	14	0	16	0	2	0	1	16	2	1	2	0	3	0	19	1	0	0	3	19	0
Solobacterium	352	0.536585	1	1	7	7	4	14	0	6	3	1	1	0	1	1	12	0	1	4	0	1	2	1	1	8	5	5	0	0	3	15	18	0	0	2	33	6	2	0	2	5	3	6	2	0	4	2	0
Parvimonas	308	0.469512	4	0	2	5	104	2	1	2	0	0	0	2	2	0	0	0	6	0	0	0	1	0	0	23	0	1	0	0	2	1	0	0	0	7	0	2	5	0	0	1	11	0	1	0	1	0	0
Atopobium	277	0.422256	1	7	0	1	1	5	1	1	5	0	4	5	2	2	0	4	0	0	0	2	3	4	5	0	2	3	3	0	2	10	10	1	9	1	9	1	4	0	1	6	2	3	2	0	8	2	1
Candidate_division_tm7	249	0.379573	1	13	3	5	2	5	0	1	1	0	2	7	7	2	3	0	1	8	0	1	0	6	0	1	5	0	10	2	1	10	1	0	0	0	2	0	2	0	0	0	2	9	7	0	23	2	0
Johnsonella	245	0.373476	0	4	0	1	0	2	3	1	12	3	0	3	0	1	8	0	3	4	0	10	0	1	1	2	6	1	1	0	1	2	1	0	2	0	0	7	4	0	1	2	0	4	7	0	48	0	0
Uncl_Pasteurellaceae	229	0.349085	4	0	22	4	15	2	2	0	3	9	2	2	0	0	0	0	1	0	0	1	0	0	0	3	0	4	0	3	1	0	2	0	0	1	0	13	5	1	3	0	6	0	4	0	0	7	0
Capnocytophaga	220	0.335366	10	0	3	1	2	0	0	0	0	0	0	7	1	1	0	5	0	0	0	3	1	0	0	4	1	1	17	0	14	1	1	0	0	8	4	6	1	0	0	0	2	1	3	0	2	26	0
Mogibacterium	201	0.306402	1	1	0	0	1	21	0	2	3	0	0	2	0	0	0	0	0	5	0	1	1	1	3	1	6	1	0	0	6	1	2	0	2	1	4	4	2	0	0	5	0	12	0	0	5	1	0
Megasphaera	195	0.297256	0	14	4	0	0	0	0	0	0	0	0	0	0	0	2	4	1	0	0	1	0	0	0	0	0	1	0	0	1	4	3	0	25	1	0	3	7	0	0	23	0	1	7	0	2	1	0
Uncl_Enterobacteriaceae	181	0.275915	0	0	0	0	0	0	0	0	0	0	0	0	0	0	0	0	0	0	0	0	0	0	0	0	0	0	0	0	0	0	0	0	0	0	0	0	0	18	0	0	0	0	0	0	0	0	0
Abiotrophia	153	0.233232	5	0	1	0	11	1	0	0	0	0	0	0	11	0	0	0	0	0	0	1	0	1	0	5	0	0	7	4	1	1	0	0	0	2	1	0	0	0	0	0	4	0	6	0	0	5	0
Fusobacterium	144	0.219512	1	0	7	1	15	0	0	0	2	0	0	7	0	0	12	0	1	1	0	10	0	0	0	1	2	0	0	0	6	0	1	0	1	2	0	0	0	1	3	0	2	0	0	0	1	6	0
Peptostreptococcus	128	0.195122	1	0	13	0	3	8	0	3	0	0	0	0	2	0	0	0	0	0	0	0	0	0	0	9	1	0	0	0	0	3	4	0	0	0	1	7	1	0	0	0	0	0	1	0	4	2	0
Uncultured	120	0.182927	1	0	0	0	2	2	1	1	0	1	0	5	1	0	0	0	0	4	0	4	0	3	0	2	6	1	4	0	5	3	0	0	1	0	10	0	1	0	1	0	0	0	0	0	11	2	0
Moraxella	110	0.167683	0	0	0	3	2	1	1	0	2	2	2	2	0	0	0	1	2	1	1	2	2	0	3	1	0	1	1	0	0	1	0	0	0	0	0	0	1	0	0	0	7	1	4	1	0	3	0
Oribacterium	104	0.158537	0	3	2	0	1	0	6	0	3	0	0	0	0	0	7	4	0	0	0	2	0	0	0	0	1	2	2	0	0	2	1	0	4	0	0	1	0	0	3	3	2	1	0	0	3	2	0
Incertae_sedis	103	0.157012	0	0	2	0	1	4	0	2	4	0	0	2	0	0	0	0	2	1	0	0	0	0	0	5	0	0	0	0	2	6	2	0	3	1	1	2	2	0	0	0	1	0	0	0	10	0	0
Uncl_Veillonellaceae	103	0.157012	0	1	2	0	0	2	1	0	1	0	0	0	2	0	0	0	0	13	0	8	0	1	0	0	0	0	1	0	1	5	1	0	0	1	0	2	0	0	0	0	4	1	0	0	5	0	0
Uncl_Pseudomonadaceae	87	0.132622	0	0	0	0	0	0	87	0	0	0	0	0	0	0	0	0	0	0	0	0	0	0	0	0	0	0	0	0	0	0	0	0	0	0	0	0	0	0	0	0	0	0	0	0	0	0	0
Moryella	77	0.117378	0	0	0	0	0	2	2	0	0	0	1	3	0	0	1	2	2	2	0	0	1	0	1	0	0	0	2	0	0	1	0	0	1	0	0	0	2	0	0	3	2	3	0	0	0	2	0
Staphylococcus	76	0.115854	0	0	0	0	0	0	0	0	0	0	0	0	0	73	0	0	0	0	0	0	0	0	0	0	0	0	0	1	0	0	0	0	0	0	0	0	0	0	0	0	0	0	0	0	0	0	0
Bifidobacterium	53	0.0807927	0	1	0	0	0	0	0	0	0	2	0	0	0	0	0	0	0	0	0	0	0	13	7	0	0	0	2	0	0	2	0	0	0	0	0	0	19	0	0	0	0	0	0	0	0	0	0
Uncl_Micrococcales	51	0.0777439	0	0	1	1	4	0	0	2	1	1	0	0	2	0	0	2	0	0	0	0	0	1	0	1	0	1	0	0	2	0	2	0	0	0	0	0	0	1	6	0	1	0	0	0	0	2	0
Bd1-5	50	0.0762195	6	0	0	15	7	0	0	0	0	0	0	0	1	0	0	0	0	0	0	0	0	0	0	0	0	0	0	0	0	0	1	0	0	0	0	0	0	0	0	0	0	0	1	0	0	0	0
Tannerella	32	0.0487805	0	0	0	1	0	0	0	0	1	0	0	4	1	0	0	0	3	0	0	1	0	0	0	0	0	0	0	0	0	0	2	0	0	0	0	0	0	0	0	0	1	0	2	0	2	0	0
Uncl_Bifidobacteriaceae	32	0.0487805	0	0	0	0	0	0	0	0	0	0	0	0	0	0	1	1	0	0	0	0	0	0	0	0	0	0	0	0	0	1	0	0	1	0	0	0	0	0	0	0	0	1	0	0	0	0	0
Scardovia	29	0.0442073	0	1	0	0	0	0	0	0	0	1	0	0	1	1	0	0	0	0	0	0	0	0	0	0	0	0	1	0	0	0	0	0	6	0	0	0	0	3	1	2	0	0	0	0	0	0	0
Treponema	28	0.0426829	0	0	0	1	1	0	1	0	0	0	0	0	0	0	0	0	5	2	0	0	0	2	0	0	1	0	0	0	1	0	0	0	0	0	0	0	0	0	3	0	0	0	0	0	0	1	0
Dialister	25	0.0381098	0	0	0	0	0	0	0	0	0	1	0	2	0	1	0	0	0	0	0	0	0	0	0	0	0	2	0	0	1	0	0	0	0	2	0	0	0	0	0	1	0	0	0	0	1	0	0
Paludibacter	25	0.0381098	0	0	0	0	1	0	0	0	0	0	0	1	0	0	0	0	6	1	0	1	0	1	0	0	0	0	0	0	0	2	0	0	0	0	0	1	0	1	0	0	0	0	1	0	0	0	0
Stenotrophomonas	25	0.0381098	0	0	0	0	0	0	0	25	0	0	0	0	0	0	0	0	0	0	0	0	0	0	0	0	0	0	0	0	0	0	0	0	0	0	0	0	0	0	0	0	0	0	0	0	0	0	0
Actinobaculum	23	0.035061	0	0	0	1	0	0	0	0	0	0	0	0	1	0	0	0	0	2	0	0	0	0	0	0	1	0	0	0	2	2	0	0	0	0	0	1	1	0	0	0	0	0	0	0	2	0	0
Campylobacter	23	0.035061	0	0	2	2	0	1	0	0	0	0	0	0	0	0	0	0	1	1	0	0	0	0	0	0	0	0	0	0	1	0	0	0	0	0	0	0	0	0	0	0	0	0	1	0	2	0	0
Uncl_Bacteria	23	0.035061	1	0	0	0	1	0	1	0	0	0	0	0	1	1	2	0	0	0	0	0	0	0	0	0	0	0	0	1	0	0	2	0	0	0	0	0	1	0	1	0	0	1	0	0	0	0	0
Sphingobacterium	21	0.0320122	0	0	0	0	0	0	0	0	0	0	0	0	0	0	21	0	0	0	0	0	0	0	0	0	0	0	0	0	0	0	0	0	0	0	0	0	0	0	0	0	0	0	0	0	0	0	0
Bergeyella	20	0.0304878	0	0	3	0	0	0	0	0	0	0	0	5	1	0	0	0	1	1	0	0	0	0	0	0	0	0	1	0	0	0	0	0	0	0	0	0	0	0	0	0	0	0	0	0	0	0	0
Uncl_Bacilli	20	0.0304878	3	0	0	0	0	0	0	1	0	0	0	1	0	1	0	0	1	0	0	0	0	0	0	0	1	0	0	1	0	0	0	0	0	0	0	0	0	0	0	0	0	0	0	0	0	0	3
Uncl_Prevotellaceae	19	0.0289634	0	0	1	0	0	1	0	0	0	1	0	0	0	0	0	0	0	3	0	0	0	0	0	0	0	1	0	0	1	0	0	0	0	1	0	0	0	0	0	0	2	0	0	0	0	0	0
Dolosigranulum	17	0.0259146	0	2	0	0	0	0	0	1	0	0	0	1	0	0	0	0	0	0	0	0	0	0	0	0	0	0	0	0	1	0	0	0	0	0	1	0	0	0	0	0	0	0	0	0	0	0	0
Cryptobacterium	16	0.0243902	0	0	1	0	0	0	0	0	0	0	0	0	1	0	0	0	0	0	0	0	0	0	0	0	0	0	0	0	0	0	0	0	0	0	2	0	5	0	0	0	0	0	0	0	1	0	0
Uncl_Lactobacillales	16	0.0243902	1	0	0	0	0	0	0	0	0	0	0	0	0	0	0	1	0	0	0	2	0	0	0	0	0	0	0	0	0	0	1	0	0	1	0	0	0	1	1	0	0	0	1	0	0	0	0
Butyrivibrio	14	0.0213415	0	0	0	0	0	2	0	0	0	0	0	1	0	0	0	0	0	0	0	0	0	0	0	0	0	0	0	1	0	4	0	0	0	0	0	0	0	0	0	1	0	0	0	0	0	0	0
Mannheimia	14	0.0213415	0	0	1	0	1	0	0	0	0	0	0	0	0	0	0	0	0	0	0	0	0	0	0	0	0	0	0	0	0	0	0	0	0	0	0	2	0	0	0	0	0	0	2	0	0	0	0
Morganella	14	0.0213415	0	0	0	0	0	0	0	0	0	0	0	0	0	0	0	0	0	0	0	0	0	0	0	0	0	0	0	0	0	0	0	0	0	0	0	0	0	13	0	0	0	0	0	0	0	0	0
Candidate_division_sr1	13	0.0198171	2	0	0	0	4	0	0	0	0	0	0	0	0	0	0	0	0	0	0	0	0	0	0	4	0	0	0	0	0	0	0	0	0	0	0	0	0	0	0	0	0	0	0	0	0	0	0
Cardiobacterium	10	0.0152439	0	0	2	0	1	0	0	0	0	0	0	0	2	0	0	0	0	0	0	0	0	0	0	1	0	0	1	0	0	0	0	0	0	0	0	0	0	0	0	0	0	0	0	0	0	0	0
Mycoplasma	10	0.0152439	0	0	0	2	0	0	0	0	0	0	0	0	2	0	0	0	0	0	0	0	0	0	0	0	0	0	0	0	0	0	0	0	0	0	0	0	1	0	0	0	1	0	0	0	0	0	0
Uncl_Neisseriaceae	10	0.0152439	0	0	0	1	1	0	0	0	0	0	0	1	0	0	0	1	0	0	0	0	0	0	0	0	0	0	0	0	0	0	0	0	0	0	0	0	0	0	0	0	0	1	1	0	1	0	0
Derxia	9	0.0137195	1	0	2	0	0	0	0	0	0	0	0	1	0	0	0	0	0	0	0	0	0	0	0	0	0	0	0	0	0	0	0	0	0	0	0	0	0	2	1	0	0	0	1	0	0	0	0
Shuttleworthia	8	0.0121951	0	0	0	0	0	0	0	0	0	0	0	0	0	0	0	0	0	0	0	0	0	0	0	0	0	0	0	0	0	0	0	0	0	2	0	0	0	0	0	0	1	0	0	0	0	0	0
Bulleidia	7	0.0106707	0	0	0	0	0	0	0	0	0	0	0	0	0	0	0	0	0	0	0	0	0	0	0	0	0	0	0	0	1	0	1	0	0	0	0	0	0	0	0	0	0	0	0	0	0	0	0
Catonella	7	0.0106707	0	1	0	0	0	0	0	0	0	0	0	0	0	0	0	0	0	0	0	0	0	0	0	1	0	0	0	0	0	0	0	0	0	0	0	0	0	0	0	0	0	0	0	0	0	0	0
Granulicatella	7	0.0106707	0	0	0	0	0	0	0	0	0	1	0	0	1	0	0	0	0	0	0	0	0	0	0	0	0	0	0	0	0	0	0	0	0	0	0	0	0	0	1	0	0	0	0	0	0	0	0
16d63.751	6	0.00914634	0	0	0	0	0	0	0	0	0	0	0	0	0	0	0	0	0	0	5	0	0	0	0	0	0	0	0	0	0	0	0	0	0	0	0	0	0	0	1	0	0	0	0	0	0	0	0
Escherichia-shigella	6	0.00914634	0	0	0	0	0	0	0	0	0	0	0	0	0	0	0	0	0	0	0	0	0	0	0	0	0	0	0	0	0	0	0	0	0	0	0	0	0	5	0	0	0	0	0	0	0	0	0
Rf9	6	0.00914634	0	0	0	0	4	0	0	0	0	0	0	0	0	0	0	0	0	0	0	1	0	0	0	1	0	0	0	0	0	0	0	0	0	0	0	0	0	0	0	0	0	0	0	0	0	0	0
Acinetobacter	5	0.00762195	0	0	0	0	0	0	2	0	0	0	0	0	0	0	3	0	0	0	0	0	0	0	0	0	0	0	0	0	0	0	0	0	0	0	0	0	0	0	0	0	0	0	0	0	0	0	0
Filifactor	5	0.00762195	0	0	0	0	0	0	0	0	0	0	0	0	1	0	0	0	0	0	0	0	0	0	0	0	0	1	0	0	1	0	0	0	0	0	0	0	0	0	0	0	0	0	0	0	0	0	0
Uncl_Firmicutes	5	0.00762195	0	0	0	0	0	0	0	0	0	0	0	0	0	0	1	0	0	1	0	2	0	0	0	0	0	0	0	0	0	0	0	1	0	0	0	0	0	0	0	0	0	0	0	0	0	0	0
Parascardovia	4	0.00609756	0	0	0	0	0	0	0	0	0	0	0	0	0	0	0	0	0	0	0	0	0	0	0	0	0	0	0	0	0	0	0	0	0	0	0	0	0	0	0	0	0	1	0	0	0	0	0
Rc9_gut_group	4	0.00609756	0	0	0	0	0	0	0	0	0	0	0	0	0	0	0	0	2	0	0	0	0	0	0	0	0	0	0	0	0	0	0	0	0	0	0	0	0	0	0	0	0	0	0	0	0	0	0
Uncl_Propionibacteriaceae	4	0.00609756	0	0	0	0	0	0	0	0	0	0	0	0	0	0	0	0	0	0	0	0	0	0	0	0	0	0	0	0	0	0	0	0	0	1	0	0	0	0	0	0	0	0	0	0	0	0	0
Anaeroglobus	3	0.00457317	0	0	0	0	0	1	0	0	0	0	0	0	0	0	0	0	0	0	0	0	0	0	0	0	0	0	0	0	0	0	0	0	0	0	0	0	0	0	0	0	1	0	0	0	1	0	0
Faecalibacterium	3	0.00457317	0	0	0	0	0	0	0	0	0	0	0	0	0	0	0	0	0	0	0	0	0	0	0	0	0	0	0	0	0	0	0	0	0	0	0	0	0	0	0	0	3	0	0	0	0	0	0
Selenomonas	3	0.00457317	0	0	0	0	0	0	0	0	0	0	0	0	0	0	0	0	0	0	0	1	0	0	0	0	0	0	0	0	0	0	0	0	0	0	0	0	0	0	0	0	0	0	1	0	0	0	0
Slackia	3	0.00457317	0	0	0	0	0	0	0	0	0	0	0	0	1	0	0	0	0	0	0	0	0	0	0	0	0	0	0	0	0	0	0	0	0	0	0	0	0	0	0	0	0	0	0	0	0	0	0
Undibacterium	3	0.00457317	0	0	0	0	0	0	0	0	0	0	0	0	0	0	0	0	0	0	0	0	0	0	0	0	0	0	0	0	0	0	0	0	0	0	0	0	0	0	0	0	0	0	0	0	0	0	0
Wchb1-69	3	0.00457317	0	0	0	0	0	0	0	0	0	0	0	0	0	0	0	0	2	0	0	0	0	0	0	0	0	0	0	0	0	0	0	0	0	0	0	0	0	1	0	0	0	0	0	0	0	0	0
Uncl_Lachnospiraceae	3	0.00457317	0	0	0	0	0	0	1	0	0	0	0	0	0	0	1	0	0	0	0	0	0	0	0	0	0	0	0	0	0	0	0	0	0	0	0	0	0	0	0	0	0	0	0	0	0	0	0
Olsenella	2	0.00304878	0	0	0	0	0	0	0	0	0	0	0	0	0	0	0	0	1	0	0	0	0	0	0	0	0	0	0	0	0	0	0	0	0	0	0	0	0	0	0	0	0	0	1	0	0	0	0
Uncl_Leptotrichiaceae	2	0.00304878	0	0	0	0	0	0	0	0	0	0	0	0	0	0	0	1	0	0	0	0	0	0	0	0	0	0	0	0	0	0	0	0	0	0	0	0	0	0	0	0	0	0	0	0	0	0	0
Candidate_division_od1	1	0.00152439	0	0	0	0	0	0	0	0	0	0	0	0	0	0	0	0	0	0	0	0	0	0	0	0	0	0	0	0	0	0	0	0	0	0	0	0	0	0	0	0	0	0	0	0	0	0	0
Chryseobacterium	1	0.00152439	0	0	0	0	0	0	0	0	0	0	0	0	1	0	0	0	0	0	0	0	0	0	0	0	0	0	0	0	0	0	0	0	0	0	0	0	0	0	0	0	0	0	0	0	0	0	0
Fastidiosipila	1	0.00152439	0	0	0	0	0	0	0	0	0	0	0	0	0	0	0	0	0	0	0	0	0	0	0	0	0	0	0	0	0	0	0	0	0	0	0	0	0	0	0	0	0	0	0	0	0	0	0
Helcococcus	1	0.00152439	0	0	0	0	0	0	0	0	0	0	0	0	0	0	0	0	0	0	0	0	0	0	0	0	0	0	0	0	0	0	0	0	0	0	0	0	0	0	0	0	0	0	0	0	0	0	0
Kingella	1	0.00152439	0	0	0	0	0	0	0	0	0	0	0	0	0	0	0	1	0	0	0	0	0	0	0	0	0	0	0	0	0	0	0	0	0	0	0	0	0	0	0	0	0	0	0	0	0	0	0
Propionibacterium	1	0.00152439	0	0	0	0	1	0	0	0	0	0	0	0	0	0	0	0	0	0	0	0	0	0	0	0	0	0	0	0	0	0	0	0	0	0	0	0	0	0	0	0	0	0	0	0	0	0	0
Rhizobium	1	0.00152439	1	0	0	0	0	0	0	0	0	0	0	0	0	0	0	0	0	0	0	0	0	0	0	0	0	0	0	0	0	0	0	0	0	0	0	0	0	0	0	0	0	0	0	0	0	0	0
S24-7	1	0.00152439	0	0	0	0	0	0	0	0	0	0	0	0	0	0	0	0	0	0	0	0	0	0	0	0	0	0	0	0	0	0	0	0	0	0	0	0	0	0	0	0	0	0	0	0	0	0	0
Uncl_Actinobacteria	1	0.00152439	0	0	0	0	0	0	0	0	0	0	0	0	0	0	1	0	0	0	0	0	0	0	0	0	0	0	0	0	0	0	0	0	0	0	0	0	0	0	0	0	0	0	0	0	0	0	0
Uncl_Bacteroidales	1	0.00152439	0	0	0	1	0	0	0	0	0	0	0	0	0	0	0	0	0	0	0	0	0	0	0	0	0	0	0	0	0	0	0	0	0	0	0	0	0	0	0	0	0	0	0	0	0	0	0
Uncl_Corynebacteriaceae	1	0.00152439	0	0	0	0	0	0	0	0	0	0	0	0	0	0	1	0	0	0	0	0	0	0	0	0	0	0	0	0	0	0	0	0	0	0	0	0	0	0	0	0	0	0	0	0	0	0	0
Uncl_Proteobacteria	1	0.00152439	0	0	0	0	0	0	0	0	0	0	0	0	0	0	0	0	0	0	0	0	0	0	0	0	0	0	0	0	0	0	0	0	0	0	0	0	0	0	0	0	0	0	0	0	0	0	0
[truncated: 35 more columns]
